# Supplementary material for: A Novel Molecularly Imprinted Quartz Crystal Microbalance Sensor Based on Erbium Molybdate Incorporating Sulfur-Doped Graphitic Carbon Nitride for Dimethoate Determination in Apple Juice Samples
Source: Foods. 2024 Mar 6;13(5):810. doi: 10.3390/foods13050810 (PMC10930758; doi:10.3390/foods13050810)
Supplement: Supplementary file 1 [file foods-13-00810-s001.zip]

Archive with 1 entries (1 files):
- foods-2882984-supplementary.pdf
